# Supplementary material for: Effectiveness and Safety of Inactivated SARS-CoV-2 Vaccine (BBIBP-CorV) among Healthcare Workers: A Seven-Month Follow-Up Study at Fifteen Central Hospitals
Source: Vaccines (Basel). 2023 Apr 24;11(5):892. doi: 10.3390/vaccines11050892 (PMC10224440; doi:10.3390/vaccines11050892)
Supplement: Supplementary file 1 [file vaccines-11-00892-s001.zip]

Archive with 1 entries (1 files):
- vaccines-2352133-supplementary.pdf
